# Supplementary material for: Succession of Weed Community on Wheat Lands in the Past 25 Years: A Case Study in Eastern China
Source: Biology (Basel). 2025 Jul 27;14(8):943. doi: 10.3390/biology14080943 (PMC12383366; doi:10.3390/biology14080943)
Supplement: Supplementary file 1 [file biology-14-00943-s001.zip]

Archive with 1 entries (1 files):
- biology-3752418-supplementary.pdf
